# Supplementary material for: The Mechanism of Damage to the Midgut by Low Concentration of Bacillus thuringiensis in the Silkworm, Bombyx mori
Source: Insects. 2024 Nov 21;15(12):911. doi: 10.3390/insects15120911 (PMC11677582; doi:10.3390/insects15120911)
Supplement: Supplementary file 1 [file insects-15-00911-s001.zip]

Archive with 1 entries (1 files):
- insects-3290925-supplementary.pdf
